# Supplementary material for: Single-cell RNA-seq uncovered hemocyte functional subtypes and their differentiational characteristics and connectivity with morphological subpopulations in Litopenaeus vannamei
Source: Front Immunol. 2022 Sep 13;13:980021. doi: 10.3389/fimmu.2022.980021 (PMC9513592; doi:10.3389/fimmu.2022.980021)
Supplement: Supplementary File 1 — Top 20 marker genes for each cell type cluster. Shown are lists of the top 20 genes that show marker gene-like characteristics for each cell type cluster. [file Table_1.xlsx]

## Sheet: Sheet1
Cluster 0					Cluster 1					Cluster 2					Cluster 3
Gene ID	Description	Target Cluster mean	Other Clustermean	Log2FC	Gene ID	Description	Target Cluster mean	Other Clustermean	Log2FC	Gene ID	Description	Target Cluster mean	Other Clustermean	Log2FC	Gene ID	Description	Target Cluster mean	Other Clustermean	Log2FC
ncbi_113823934	TGase 1	536.017	34.5594	3.95513	ncbi_113811918	NTC	6.11863	0.187031	5.03186	ncbi_113801828	crustin-L	18.3341	0.31068	5.88296	ncbi_113812858	-	2.6938	0	Inf
ncbi_113821141	Histone 1	5.72061	0.417051	3.77787	ncbi_113823074	-	59.0951	2.39679	4.62386	ncbi_113801830	crustin-L	24.5019	0.462724	5.7266	ncbi_113829523	-	1.22118	0	Inf
ncbi_113823945	TGase	6.93755	0.626479	3.46909	ncbi_113802295	lysozyme	85.9921	3.74493	4.52119	ncbi_113801827	crustin-L	7.45279	0.141197	5.72199	ncbi_113813962	homeobox	1.23964	4.87075e-05	14.6354
ncbi_113821142	Histone 1	3.67372	0.341385	3.42777	ncbi_113804553	CTL-2	35.2113	1.877	4.22954	ncbi_113820161	PX	4.24616	0.0928502	5.51511	ncbi_113820066	-	3.06209	0.000160699	14.2179
ncbi_113805892	PEBP4	1.80403	0.194211	3.21553	ncbi_113823075	CTL-2L	20.4392	1.12899	4.17823	ncbi_113804200	MasP	5.8157	0.140143	5.37498	ncbi_113807122	-	3.08684	0.000204893	13.879
ncbi_113814237	Notch1	42.7126	4.70137	3.18351	ncbi_113828560	NLRC4	2.02921	0.112661	4.17085	ncbi_113810909	C660.06	7.30729	0.177218	5.36574	ncbi_113812930	-	2.0357	0.000160699	13.6289
ncbi_113829145	DGK	1.5684	0.176563	3.15104	ncbi_113822241	CHT5	5.18732	0.291503	4.1534	ncbi_113810907	C660.06	2.50106	0.0665804	5.2313	ncbi_113813499	-	1.82034	0.000156271	13.5079
ncbi_113802865	-	46.4598	5.4261	3.098	ncbi_113810366	NAGAL	0.670956	0.0380765	4.13925	ncbi_113816267	crustin-L	248.707	7.36027	5.07855	ncbi_113807990	-	2.77402	0.000253384	13.4184
ncbi_113829827	Rab27A	0.800788	0.112925	2.82605	ncbi_113820510	ALF	5.92704	0.380235	3.96235	ncbi_113800690	-	10.1857	0.344775	4.88475	ncbi_113802728	CPO	6.25623	0.000580472	13.3958
ncbi_113825742	CPB	2.85809	0.4247	2.75054	ncbi_113803783	-	28.4769	2.13452	3.73781	ncbi_113814830	-	0.453455	0.0154704	4.87337	ncbi_113816939	-	3.75249	0.000474907	12.9479
ncbi_113811702	SIBD-2	352.874	54.8882	2.68459	ncbi_113823866	MFGF11	0.847044	0.0637382	3.73221	ncbi_113805910	CruI-1	8.92092	0.33392	4.73962	ncbi_113823051	-	29.6151	0.00483309	12.5811
ncbi_113812814	mas3	29.2385	4.67124	2.64599	ncbi_113803496	Sem-11A	1.11232	0.085179	3.70693	ncbi_113801825	crustin	983.502	36.9588	4.73394	ncbi_113822133	pro-resilin	8.52971	0.00145986	12.5124
ncbi_113808628	CTLDcp2	1.15458	0.190368	2.60051	ncbi_113823118	COMP	6.4524	0.497017	3.69847	ncbi_113812008	-	1.3428	0.0654596	4.35849	ncbi_113826700	-	7.7135	0.00139188	12.4361
ncbi_113808957	Notch1L	68.6516	11.4521	2.58368	ncbi_113825861	FREP1	4.34896	0.335409	3.69668	ncbi_113802496	mas/PPAF2	27.2486	1.375	4.30868	ncbi_113807720	-	4.17346	0.000756406	12.4298
ncbi_113817612	-	2.49414	0.42373	2.55732	ncbi_113823524	-	32.4472	2.55626	3.66599	ncbi_113802754	CHF	57.6863	2.95108	4.28891	ncbi_113811310	Lhx2	6.43954	0.00118948	12.4024
ncbi_113819328	PPAE	1.42591	0.24794	2.52382	ncbi_113824294	SP1	2.43833	0.196207	3.63545	ncbi_113810905	C660.06	265.057	13.9655	4.24636	ncbi_113827841	VEGF1	1.80457	0.000361664	12.2847
ncbi_113822637	mPGE	4.53309	0.788523	2.52327	ncbi_113800109	-	40.0747	3.41402	3.55315	ncbi_113808998	AMP3	2.97285	0.162276	4.19532	ncbi_113813501	Cirl	1.94487	0.000403818	12.2337
ncbi_113812900	TRPA1	4.21532	0.736429	2.51702	ncbi_113823707	FREPL	1.91778	0.170572	3.49099	ncbi_113820150	PX	9.974	0.563487	4.14572	ncbi_113818885	-	1.54209	0.000352034	12.0969
ncbi_113802941	-	0.942836	0.169802	2.47315	ncbi_113809352	SVC5	325.074	28.9585	3.48871	ncbi_113821158	crustin 2	6.61561	0.376967	4.13336	ncbi_113802931	ZFP629	4.32696	0.00104771	12.0119
ncbi_113821430	FBN1	3.06216	0.560461	2.44987	ncbi_113802821	laccase-10	0.623144	0.0577163	3.43252	ncbi_113810910	-	142.517	8.27389	4.10643	ncbi_113802801	UGE	1.27207	0.000334654	11.8922
