# Supplementary material for: Single-cell RNA-seq uncovered hemocyte functional subtypes and their differentiational characteristics and connectivity with morphological subpopulations in Litopenaeus vannamei
Source: Front Immunol. 2022 Sep 13;13:980021. doi: 10.3389/fimmu.2022.980021 (PMC9513592; doi:10.3389/fimmu.2022.980021)
Supplement: Supplementary File 3 — Differential expression profiles of key functional genes in various clusters. [file Table_3.xlsx]

## Sheet: Sheet1
Cluster 0/TGase+ cluster					Cluster 1/CTL-2+ cluster					Cluster 2/Crustin+ Cluster
Source data pertaining to cell fraction bar graph of Figure 3A1.					Source data pertaining to cell fraction bar graph of Figure 3B1.					Source data pertaining to cell fraction bar graph of Figure 3C1.
Gene ID	Name	Cluster0	Cluster1	Cluster2	Gene ID	Name	Cluster0	Cluster1	Cluster2	Gene ID	Name	Cluster0	Cluster1	Cluster2
ncbi_113823934	TgaseI	536.017	17.9388	55.146	ncbi_113811918	NTC	0.140772	6.11863	0.289182	ncbi_113801828	CruI	0.300092	0.328011	18.3341
ncbi_113823945	TgaseII	6.93755	0.229058	1.12291	ncbi_113804553	CTL2	1.45126	35.2113	2.77194	ncbi_113801830	CruI	0.429523	0.524127	24.5019
ncbi_113805892	PEBP4	1.80403	0.0906508	0.328303	ncbi_113823075	CTL2-L	0.862797	20.4392	1.7083	ncbi_113801827	CruI	0.134422	0.145681	7.45279
ncbi_113814237	Notch1	42.7126	3.09812	6.753	ncbi_113828560	NLRC4	0.083091	2.02921	0.175941	ncbi_113816267	CrruI	4.73657	11.84	248.707
ncbi_113825742	CPB	2.85809	0.255884	0.640667	ncbi_113822241	CHT5	0.13923	5.18732	0.619527	ncbi_113805910	CruI-1	0.178373	0.598709	8.92092
ncbi_113811702	SIBD-2	352.874	38.1159	77.4514	ncbi_113825861	FREP1	0.23758	4.34896	0.54401	ncbi_113801825	CruI	19.1512	67.4744	983.502
ncbi_113812814	Mas3	29.2385	3.32568	6.46585	ncbi_113824294	MBL	0.0949522	2.43833	0.41133	ncbi_113808998	AMP3	0.0793259	0.297767	2.97285
ncbi_113808957	Notch1 X1	68.6516	9.1959	14.4992	ncbi_113823707	FGL	0.12152	1.91778	0.279683	ncbi_113821158	CruI-2	0.314205	0.492196	6.61561
ncbi_113819328	PPAE	1.42591	0.161914	0.364688	ncbi_113800422	GCTL	4.60062	35.17	2.5639	ncbi_113808543	CruIII	0.217024	1.4479	6.83718
ncbi_113822637	mPGE	4.53309	0.623728	1.01378	ncbi_113827364	NPC2	0.599824	6.45662	1.32742	ncbi_113820206	CruIII	4.22944	14.4837	78.598
ncbi_113799939	SPI3	42.9345	12.4225	12.5346	ncbi_113806913	NPC2L	0.318549	2.32281	0.369671	ncbi_113811237	Arg1	0.139216	0.556191	1.80239
ncbi_113828829	CaM	14.5146	6.20221	3.37779	ncbi_113818495	CLEC4M	0.0398804	0.553815	0.148741	ncbi_113808997	Pen	80.1855	781.63	1741.41
ncbi_113820062	FUT-2	2.72952	0.802701	1.06276	ncbi_113827641	CHT	0.733688	13.3117	7.49146	ncbi_113802174	Sty2	64.1907	36.614	233.952
ncbi_113815108	PINK1	1.0805	0.673697	0.593671	ncbi_113803998	FREP1	2.93424	19.2414	12.0452	ncbi_113813598	SIBD	49.0193	69.8932	227.927
Source data pertaining to cell fraction bar graph of Figure 3A2.					ncbi_113820788	FREP2	0.0804902	0.499045	0.307373	ncbi_113825364	OCT	0.143161	1.02844	1.13661
Gene ID	Name	Cluster0	Cluster1	Cluster2	ncbi_113816016	SR	0.200815	0.520533	0.180721	ncbi_113802172	Sty2	104.058	42.857	180.575
ncbi_113805892	PEBP4	1.80403	0.0906508	0.328303	ncbi_113816706	CTL1	0.174752	0.538914	0.251484	ncbi_113829528	PDI X1	2.33479	2.1187	4.90407
ncbi_113829145	DGK1	1.5684	0.130229	0.199782	ncbi_113824560	LOX-1	0.310648	0.587364	0.188875	ncbi_113830625	ALF X5	0.339087	3.9817	3.09287
ncbi_113829827	Rab27A	0.800788	0.117536	0.104329	ncbi_113821737	CIRL	0.218838	0.517299	0.113605	ncbi_113800363	ALF AV-R X1	7.68964	113.815	76.1784
ncbi_113826869	Anxa7	2.8457	0.753733	0.410301	Source data pertaining to cell fraction bar graph of Figure 3B2.					Source data pertaining to cell fraction bar graph of Figure 3C2.
ncbi_113826864	Anxb9	3.72484	1.05121	0.566438	Gene ID	Name	Cluster0	Cluster1	Cluster2	Gene ID	Name	Cluster0	Cluster1	Cluster2
ncbi_113819878	CerS6	1.21515	0.461842	0.356043	ncbi_113823118	COMP	0.422121	6.4524	0.64742	ncbi_113820161	PX	0.0588215	0.152456	4.24616
ncbi_113815928	Unc-13A	1.08476	0.412647	0.307148	ncbi_113822048	Inx2	0.1867	2.43161	0.609299	ncbi_113804200	MasL	0.0864754	0.233447	5.8157
ncbi_113806043	Hsp90	3.32235	1.40682	0.893364	ncbi_113826282	DAGK	0.146386	2.41524	0.827547	ncbi_113802496	Mas	0.48489	2.87305	27.2486
ncbi_113821250	TAAR7d	1.23169	0.466789	0.471303	ncbi_113827852	SULT	0.0575071	0.797843	0.263903	ncbi_113820150	PX	0.169512	1.23741	9.974
ncbi_113817372	Hsp70	14.2031	6.45599	3.67197	ncbi_113817049	E-Syt1	0.0442231	0.726338	0.117085	ncbi_113828686	SPH	0.0348097	0.0986897	0.825409
ncbi_113816127	TCP11L1	1.0964	0.497558	0.301396	ncbi_113823202	Lar	0.0607003	0.928431	0.347847	ncbi_113809687	A2M	0.0295724	0.252569	0.837554
ncbi_113827387	Rerg	1.00628	0.475688	0.317691	ncbi_113805740	Iporin	0.12484	1.35011	0.590097	ncbi_113815775	SLPI	8.79757	56.1546	189.128
ncbi_113802107	Ub	2.50336	1.5559	0.433057	ncbi_113809200	pyx	0.39108	1.86038	0.426206	ncbi_113822282	PPAE2	0.0328643	0.123488	0.454064
ncbi_113804683	Cdc37L	1.46635	0.681924	0.469315	ncbi_113812049	F-box 6	0.201207	0.877092	0.175695	ncbi_113828683	SPH	0.290017	0.887184	3.40964
ncbi_113805905	NOG1	1.92981	1.17115	0.440686	ncbi_113820488	KRT	1.12369	5.25028	1.46146	ncbi_113802490	SPL3	0.116111	0.760871	2.34852
ncbi_113814270	Rab6	0.684666	0.341077	0.25814	ncbi_113816366	AK	7.57091	32.0693	8.64516	ncbi_113826593	A2M	0.0375283	0.36032	1.01907
ncbi_113824315	Sept7	1.35526	0.629334	0.534234	ncbi_113813553	Syn	0.174852	0.924352	0.320181	ncbi_113828684	SP	0.0205953	0.282485	0.742799
ncbi_113802507	Rab-GDIα	4.60609	2.4645	1.71519	ncbi_113816913	ASK1	0.12284	0.48675	0.151582	ncbi_113828682	Try	0.0100216	0.152172	0.391721
ncbi_113819094	Cdc37	1.31374	0.754968	0.4053	ncbi_113814557	RPTPα	0.469143	1.94649	0.911932	ncbi_113803873	KPI	0.20039	2.11968	5.68359
ncbi_113823538	CTP	0.974843	0.583998	0.291734	ncbi_113801318	PSMD10	0.165404	0.557889	0.21696	ncbi_113828743	PPO2	2.9868	1.81786	15.737
ncbi_113826276	C9orf72L	1.79832	0.890411	0.694834	ncbi_113829323	DC2	0.123066	0.50734	0.289063	ncbi_113801793	FKF	0.0298211	0.157877	0.431567
ncbi_113816890	TMED1	1.50811	0.425015	1.1772	ncbi_113828996	Dab	0.138612	0.500923	0.219352	ncbi_113809076	SP1	0.00983708	0.173084	0.398397
ncbi_113821069	TMEM14C	0.886392	0.504059	0.379405	ncbi_113816682	PSP	0.173559	0.62833	0.321195	ncbi_113828564	PPAF	0.0706597	0.673113	1.59489
ncbi_113809356	COP9	0.74525	0.485212	0.29257	ncbi_113825585	CTSL	0.9448	3.00439	0.968281	ncbi_113828680	SP	0.027628	0.353758	0.741638
ncbi_113809417	Rap	2.86778	2.00631	1.08777	ncbi_113824071	Inx2L	0.234571	0.889786	0.50752	ncbi_113817651	SP	0.0147313	0.255072	0.502521
ncbi_113808979	RalGPS1	0.736398	0.415797	0.405133	ncbi_113821808	HSD	0.1921	0.729799	0.271313	ncbi_113802330	Lac2	0.071111	0.955318	1.82604
ncbi_113810820	TM256	1.2569	0.921237	0.440238	ncbi_113811749	RhoL,	1.05597	3.92333	1.63868	ncbi_113827090	PPO1	0.89461	7.5409	12.3658
ncbi_113819145	TM59	3.62827	2.16932	1.77216	ncbi_113800965	LCFA	0.135388	0.490671	0.272305	ncbi_113807706	cSP1	0.585208	2.54324	4.22333
ncbi_113807112	NSF	1.09794	0.675463	0.502197	ncbi_113804225	CMTM4	0.0477722	0.429319	0.410022	ncbi_113814570	cvp4	1.10313	11.0828	15.3696
ncbi_113806760	Diaph1	1.13347	0.733431	0.541361	ncbi_113815917	CXE	0.11917	1.94444	2.08548	ncbi_113813970	CTRL-1 X1	0.255396	0.613796	0.959822
ncbi_113822726	Gek	1.6018	0.901804	1.00523	ncbi_113799969	PXN	0.514586	1.644	0.936034	ncbi_113823273	SP	0.0529958	0.69268	0.591025
ncbi_113826420	Rheb	5.66167	4.13977	2.56961	ncbi_113829247	EFHD2	0.477183	2.60614	1.91436	ncbi_113809588	CTR1	0.179788	0.292289	0.336028
ncbi_113819128	Rab-8B	0.824279	0.540581	0.381924	ncbi_113811531	CSTB	23.8304	62.3094	28.4647	ncbi_113823673	Prx6	0.223135	1.34084	0.96193
ncbi_113811859	UBC	1.4851	1.16898	0.596928	ncbi_113819809	GBP	0.96947	2.52289	1.24672	ncbi_113806311	Kunitz-type SPI	7.66639	51.5972	32.1394
ncbi_113812833	furin-1	1.89222	1.4607	0.807961	ncbi_113810268	Na/K ATPase	0.839103	1.75666	0.620863	Source data pertaining to cell fraction bar graph of Figure 3C3.
ncbi_113824259	RabO	2.65211	1.9664	1.3386	ncbi_113812323	CSTD	1.05738	2.56121	1.29825	Gene ID	Name	Cluster0	Cluster1	Cluster2
ncbi_113815875	SNAP‐25	1.81413	1.34229	0.93054	ncbi_113817105	Crk	1.06831	2.35317	0.755179	ncbi_113804200	MasL	0.0864754	0.233447	5.8157
ncbi_113805842	Cdc42	5.80351	4.4668	2.88835	ncbi_113807065	HSPG	7.80679	14.6872	4.83935	ncbi_113810909	C660.06	0.145956	0.230908	7.30729
ncbi_113824161	WSBL1	1.95854	1.16812	0.775354	ncbi_113808348	LAMP1	0.452791	1.1494	0.642551	ncbi_113820150	PX	0.169512	1.23741	9.974
ncbi_113826784	ANK3	1.76659	0.953604	0.866627	ncbi_113821413	PSMD2	0.272519	0.582535	0.262692	ncbi_113816329	PTX3	0.0187462	0.112804	0.761356
ncbi_113818542	RBX1	3.27924	2.43449	1.40128	ncbi_113806207	PSMA1	0.723592	1.49492	0.638793	ncbi_113817626	APN	0.0356038	0.280933	0.792408
Source data pertaining to cell fraction bar graph of Figure 3A3.					ncbi_113803354	CD63	1.26573	2.75693	0.842862	ncbi_113827641	AMCase	0.733688	13.3117	7.49146
Gene ID	Name	Cluster0	Cluster1	Cluster2	ncbi_113830026	PSM	0.560229	1.13967	0.480548	ncbi_113804062	Cnx	0.443566	0.87964	0.814932
ncbi_113803183	Prx	0.931503	0.730748	0.62314	ncbi_113810872	CD9	10.7859	25.67	15.076	ncbi_113803998	FReD	2.93424	19.2414	12.0452
ncbi_113806503	PEX3	0.899816	0.710094	0.318071	ncbi_113820409	PSMD4	0.848355	1.77214	0.84988	ncbi_113810907	C660.06 X1	0.0545602	0.0829503	2.50106
ncbi_113799911	ANKFN1	2.85273	1.71494	1.69744	ncbi_113821104	V-ATPase	0.247916	0.584018	0.35513	ncbi_113818927	Bip	0.49371	0.937548	2.07324
ncbi_113808197	Lamr	32.4136	27.77	15.6492	ncbi_113828882	PSMD7	0.921248	1.81014	0.815376	ncbi_113823527	CnxL	1.17124	1.9143	2.1197
ncbi_113821430	FBN1L	3.06216	0.398671	0.777964	ncbi_113812189	PSMD3	1.67585	3.17407	1.35324	ncbi_113805532	ERp57	0.546078	1.19926	1.21788
ncbi_113802837	Ninj1	12.6612	3.35718	4.40536	ncbi_113827504	PICALM	0.489798	1.08494	0.633999	ncbi_113820161	PX	0.0588215	0.152456	4.24616
ncbi_113820197	Agrin	2.74903	0.758223	1.06412	ncbi_113806131	Rel	0.948043	2.01093	1.15757
ncbi_113819894	GPX	48.4106	19.5907	14.7241	ncbi_113808915	PSMD2L	1.19161	2.19131	1.00093
ncbi_113828161	GST	0.735213	0.330365	0.245605	ncbi_113821987	CSK	2.4017	4.11256	1.10392
ncbi_113802830	IFN2	1.04076	0.41304	0.427252	ncbi_113826208	PSMD6	0.260148	0.476869	0.215191
ncbi_113829084	MAPEG	2.55621	1.14087	0.931077	ncbi_113819916	CHST11	0.151043	0.409762	0.146079
ncbi_113808603	Chst11	1.22909	0.757334	0.217892	ncbi_113800527	PTPRO	0.605481	1.20543	0.475951
ncbi_113814788	MPP8	1.48577	0.724022	0.446445	Source data pertaining to cell fraction bar graph of Figure 3B3.
ncbi_113828234	Chst1	1.97051	1.02321	0.672604	Gene ID	Name	Cluster0	Cluster1	Cluster2
ncbi_113804544	VEGF1	1.67533	0.339169	1.32113	ncbi_113802821	Lac10	0.0361088	0.623144	0.103403
ncbi_113822609	CD98	2.32605	1.18853	1.31902	ncbi_113823677	Fign	0.107683	0.569621	0.203129
ncbi_113823762	Muc12	1.45848	0.69696	0.596917	ncbi_113816845	CA1	0.0781281	0.731375	0.411622
Source data pertaining to cell fraction bar graph of Figure 3A4.					ncbi_113810980	IF1	1.37131	4.83152	1.38708
Gene ID	Name	Cluster0	Cluster1	Cluster2	ncbi_113816684	GPx6	2.63497	17.296	12.0435
ncbi_113807409	KCNM	4.88385	0.350915	1.6867	ncbi_113809714	ATFb	0.485784	2.1722	1.24676
ncbi_113804388	CNN3	20.3355	9.09004	7.68574	ncbi_113802030	FBH1	0.199131	0.475464	0.105252
ncbi_113810970	COX-2	1.03976	0.523258	0.372992	ncbi_113823673	Prx6	0.223135	1.34084	0.96193
ncbi_113813818	CD5/T2	6.20833	2.74635	2.7488	ncbi_113814991	Cnc	0.133906	0.428503	0.179275
ncbi_113819339	Hbp23	3.63016	2.08732	1.40629	ncbi_113823550	MnSOD	0.722537	1.88198	0.670657
ncbi_113807093	DDB	3.33962	2.11538	1.46563	ncbi_113830416	RDH 1	0.247493	0.766855	0.368366
					ncbi_113806294	GLO	0.461222	1.74372	0.884467
					ncbi_113816889	TPI	5.66998	18.1335	8.60513
					ncbi_113805950	GRN	0.29315	0.783905	0.34461
					ncbi_113810853	AH	0.161042	0.403132	0.164955
					ncbi_113807833	Prx5	1.13136	2.41263	0.662634
					ncbi_113811048	NDUFV3	0.339398	0.724258	0.245322
					ncbi_113811416	Mth2	0.0860891	0.73275	0.802435
					ncbi_113805558	REEP5	1.31722	2.504	0.855037
					ncbi_113814810	DPP3	0.25764	0.508068	0.220686
					ncbi_113821849	NDUFB2	0.743505	1.34522	0.477512
					ncbi_113813429	NUEM	0.423707	0.800205	0.35687
					ncbi_113828954	NDH	1.03201	1.78696	0.62274
					ncbi_113813438	ALDH	0.489757	0.869856	0.336204
					ncbi_113829836	NDUFA7	0.764867	1.36489	0.543522
					ncbi_113820297	NDUFA5	1.0195	1.79623	0.683842
					ncbi_113802926	TDP-43	0.886622	1.72607	0.919961
					ncbi_113812934	Ngb	0.168511	0.726986	0.526901
					ncbi_113800171	ADH3	0.0903248	0.622545	0.358063
					ncbi_113800033	COX Va	1.7784	4.35593	1.91662
					ncbi_113810268	Na / K ATPase	0.839103	1.75666	0.620863
					ncbi_113815328	NDUFA8	0.557148	1.01146	0.363643
					Source data pertaining to cell fraction bar graph of Figure 3B4.
					Gene ID	Name	Cluster0	Cluster1	Cluster2
					ncbi_113810366	α-NAGAL	0.0322782	0.670956	0.052199
					ncbi_113829163	PNPLA2	0.10401	0.69309	0.217817
					ncbi_113810916	erg32	0.0232465	0.621615	0.38048
					ncbi_113816366	AK	7.57091	32.0693	8.64516
					ncbi_113813445	sap	0.623592	1.91474	0.500863
					ncbi_113811885	IDH	0.483421	1.41093	0.532681
					ncbi_113816889	TPI	5.66998	18.1335	8.60513
					ncbi_113800965	LCFA	0.135388	0.490671	0.272305
					ncbi_113813620	Ssu	0.116	0.700693	0.461124
					ncbi_113810853	AH	0.161042	0.403132	0.164955
					ncbi_113823491	TSPO	0.47505	1.21658	0.542954
					ncbi_113811048	NDUFV3	0.339398	0.724258	0.245322
					ncbi_113811052	ATP synthase δ	1.50635	3.20015	1.13719
					ncbi_113800033	COX Va	1.7784	4.35593	1.91662
					ncbi_113828908	GNPDA2	1.13548	2.56359	1.06168
					ncbi_113809388	PiC	0.816088	1.92373	0.90975
					ncbi_113810268	Na / K ATPase	0.839103	1.75666	0.620863
					ncbi_113800437	ACBP	2.04213	4.5286	2.08115
					ncbi_113822871	ADCY8	0.20305	0.965223	0.289886
					ncbi_113807086	IGFBP	3.12943	10.2527	8.36001
					ncbi_113830605	ACP	1.25851	2.4809	0.932865
					ncbi_113820864	COX b-c18	1.26835	2.56986	1.02214
					ncbi_113829387	ATP synthase β	2.0899	4.27436	1.84936
					ncbi_113818336	ABCF2	0.562247	1.16665	0.491986
					ncbi_113800161	MIC19	0.409719	0.786192	0.301392
					ncbi_113817397	CCRP	0.737751	1.76788	1.0573
					ncbi_113818074	CF6	2.65825	5.16439	2.05778
					ncbi_113812483	OGDH	0.180745	0.391501	0.194421
					ncbi_113821849	NDUFB2	0.743505	1.34522	0.477512
					ncbi_113815328	NDUFA8	0.557148	1.01146	0.363643
					ncbi_113815645	SDH	1.61437	3.12615	1.05484
					ncbi_113802927	ADHL	2.655	4.33171	0.906611
					ncbi_113811537	MDH	0.920268	1.82282	0.825817
					ncbi_113802091	Dlst	0.275678	0.547653	0.261152
					ncbi_113813429	NUEM	0.423707	0.800205	0.35687
					ncbi_113809108	ATP synthase g	5.0213	9.29356	3.79657
					ncbi_113828822	PK	0.745088	1.76051	1.10725
					ncbi_113826031	HSD	0.25384	0.473008	0.196901
					ncbi_113829801	SREBP	0.220648	0.535093	0.374829
					ncbi_113829836	NDUFA7	0.764867	1.36489	0.543522
					ncbi_113820297	NDUFA5	1.0195	1.79623	0.683842
					ncbi_113828339	COX VIc	3.44045	6.5586	2.98354
					ncbi_113812167	GANAB	0.195645	0.445686	0.314295
					ncbi_113807092	GLRX5	0.257318	0.448176	0.176827
					ncbi_113811228	CG4692	3.20967	5.46419	2.13713
					ncbi_113803333	IDH X3	0.262288	0.543758	0.309973
					ncbi_113829340	COX Via	2.74579	4.89204	2.10042
					ncbi_113804555	COX Vib	5.17433	9.16615	3.86894
					ncbi_113809595	USMG5	1.07788	2.1811	0.845852
