# Supplementary material for: Single-cell RNA-seq uncovered hemocyte functional subtypes and their differentiational characteristics and connectivity with morphological subpopulations in Litopenaeus vannamei
Source: Front Immunol. 2022 Sep 13;13:980021. doi: 10.3389/fimmu.2022.980021 (PMC9513592; doi:10.3389/fimmu.2022.980021)
Supplement: Supplementary File 4 — Expression profiles of cell differentiation-related genes in each hemocytes cluster. [file Table_4.xlsx]

## Sheet: Sheet1
Cluster 0/TGase+ cluster					Cluster 1/CTL-2+ cluster					Cluster 2/Crustin+ Cluster
Source data pertaining to cell fraction bar graph of Figure S6A.					Source data pertaining to cell fraction bar graph of Figure S6C.					Source data pertaining to cell fraction bar graph of Figure S6D.
Gene ID	Name	Cluster0	Cluster1	Cluster2	Gene ID	Name	Cluster0	Cluster1	Cluster2	Gene ID	Name	Cluster0	Cluster1	Cluster2
ncbi_113814237	Notch1	42.7126	3.09812	6.753	ncbi_113816315	BMPER	0.217014	1.71612	0.41913	ncbi_113802754	CHF	1.54906	5.37552	57.6863
ncbi_113808957	Notch1 X1	68.6516	9.1959	14.4992	ncbi_113816059	Elk-3	0.0556263	0.642281	0.110918	ncbi_113802698	Erg X5	0.0715271	0.320282	0.781083
ncbi_113820062	FUT-2	2.72952	0.802701	1.06276	ncbi_113817695	VEGF-3	10.4189	49.0513	4.78621	ncbi_113808589	CHFL	0.852564	9.86208	16.2478
ncbi_113822884	KAT6A	0.772539	0.468691	0.364924	ncbi_113830033	Sulf1	0.335561	2.01695	0.535702	ncbi_113830391	HIF-1	0.619529	1.7128	1.62085
ncbi_113823309	KAT6B	0.761829	0.46718	0.323499	ncbi_113822052	Ast2	0.180203	1.34549	0.556398
ncbi_113829821	MAML1	5.6023	4.27634	2.17514	ncbi_113804796	G2L1	0.114656	0.516599	0.521806
ncbi_113813237	PSENEN	1.68824	1.22339	0.916347	ncbi_113818694	HDAC	0.370226	0.711878	0.339884
ncbi_113802357	RhoQ	0.937273	0.612697	0.248939
ncbi_113823360	BCAS2	1.06583	0.723498	0.415882
ncbi_113812198	Notch1L	0.651016	0.475585	0.317066
ncbi_113824742	Spen	1.38922	1.12082	0.754224
ncbi_113816593	RTF1	0.66039	0.620462	0.322853
Source data pertaining to cell fraction bar graph of Figure S6B.
Gene ID	Name	Cluster0	Cluster1	Cluster2
ncbi_113818060	Scylla	1.38793	0.463124	0.429075
ncbi_113827838	AKB	3.74466	1.49249	0.876129
ncbi_113826348	P-TEFb	2.01234	0.77024	0.786627
ncbi_113814652	CCND2	1.27271	0.581978	0.436307
ncbi_113820650	Sqh	40.0027	19.293	12.4352
ncbi_113809925	DP-1	0.757308	0.292953	0.382024
ncbi_113803689	PARP3	5.28241	3.16181	1.49588
ncbi_113824907	GATA6	1.18418	0.515334	0.471627
ncbi_113818854	MHC	0.839801	0.348721	0.469336
ncbi_113806074	ELC	34.1114	18.0563	12.9265
ncbi_113817454	GRK2	4.3027	2.24804	1.91396
ncbi_113800052	CDC25	2.06878	1.22741	0.8296
ncbi_113808600	c-Myc	3.86062	2.38279	1.48967
ncbi_113800167	PPI	2.55164	1.6367	0.931687
ncbi_113830103	MHC X5	16.6155	7.78854	9.95283
ncbi_113821688	MOB	0.68776	0.36256	0.283901
ncbi_113814826	NF-Y	0.729228	0.464762	0.30509
ncbi_113829996	Bud31	1.05272	0.705876	0.405464
ncbi_113824615	SSRF	5.37924	4.20774	1.22592
ncbi_113816496	SRSF3	1.5248	1.0017	0.612696
ncbi_113800390	FKBP12	5.1843	2.96357	1.75552
ncbi_113803690	FKBP4	1.53907	1.09154	0.570178
ncbi_113820250	C/EBP	2.68866	1.79595	1.28179
ncbi_113803076	SLMAP	1.19889	0.724953	0.664753
ncbi_113824931	CCAR1	0.727795	0.495864	0.35982
ncbi_113814679	CCN2	0.760691	0.526501	0.356819
ncbi_113804330	Hdc	2.67738	1.92363	1.04148
ncbi_113823977	His-H2A	9.63661	7.34406	4.4683
ncbi_113821272	HdcL	1.32727	0.965615	0.621049
ncbi_113807867	VRK1	1.37617	0.668824	0.571299
ncbi_113820954	SRSF2	2.32585	1.58532	0.71531
ncbi_113820949	SRSF2L	1.79755	1.49253	0.721958
