# Supplementary material for: Single-cell RNA-seq uncovered hemocyte functional subtypes and their differentiational characteristics and connectivity with morphological subpopulations in Litopenaeus vannamei
Source: Front Immunol. 2022 Sep 13;13:980021. doi: 10.3389/fimmu.2022.980021 (PMC9513592; doi:10.3389/fimmu.2022.980021)
Supplement: Supplementary File 5 — Expression profiles of genes for identifying the specific cell sub-clusters in each hemocytes cluster. [file Table_5.xlsx]

## Sheet: Sheet1
Cluster 0/TGase+ cluster						Cluster 1/CTL-2+ cluster					Cluster 2/Crustin+ Cluster
Source data pertaining to cell fraction bar graph of Figure S8A1.						Source data pertaining to cell fraction bar graph of Figure S8B1.					Source data pertaining to cell fraction bar graph of Figure S8C1.
Name	Gene ID	TG-0	TG-1	TG-2	TG-3	Name	Gene ID	CTL-0	CTL-1	CTL-2	Name	Gene ID	Crustin-0	Crustin-1	Crustin-2
ATRX	ncbi_113822473	0.821218	0.0687738	0.301755	0.138729	Notch1	ncbi_113808957	16.6937	1.21667	7.79808	fortilin	ncbi_113802179	498.632	125.114	134.679
TTF1	ncbi_113812068	2.70417	0.223089	1.02473	0.673945	Notch1L	ncbi_113814237	5.16916	0.60346	3.67851	PDIA3	ncbi_113805532	1.73566	0.480981	0.556597
LIG1	ncbi_113822332	0.890999	0.0602211	0.468012	0.209013	F26E4.3	ncbi_113808327	1.8943	0.574647	0.339365	CHF	ncbi_113802754	81.8615	26.3449	21.9685
Fib	ncbi_113813302	0.828059	0.0886891	0.300138	0.10922	Igfbp2	ncbi_113811702	60.9924	13.4154	35.0314	Pgk	ncbi_113825776	1.1366	0.368235	0.442058
NPM3	ncbi_113809880	1.54672	0.144369	0.798631	0.880596	Tinagl1	ncbi_113817672	33.2749	11.1865	6.58567	IGF-1	ncbi_113807086	11.1587	4.67079	4.32148
Hsp10	ncbi_113816030	0.881631	0.10997	0.475071	0.374809	VEGF3	ncbi_113817695	77.1273	14.8147	58.3095	Source data pertaining to cell fraction bar graph of Figure S8C2.
eif2a	ncbi_113830443	0.81466	0.119014	0.576041	0.0979427	ARTD3	ncbi_113803689	4.69784	1.96445	1.42109	Name	Gene ID	Crustin-0	Crustin-1	Crustin-2
PINX1	ncbi_113828657	0.880594	0.165061	0.321831	0.107466	Adgrl4	ncbi_113821737	0.847378	0.191193	0.372059	stylicine 2	ncbi_113802174	355.92	67.6869	66.6139
Pa2g4	ncbi_113821743	1.77344	0.280649	1.05428	1.50831	Source data pertaining to cell fraction bar graph of Figure S8B2.					CNPY2	ncbi_113802736	0.725184	0.183801	0.108236
TRAP	ncbi_113824060	1.91976	0.261203	1.78403	0.928495	Name	Gene ID	CTL-0	CTL-1	CTL-2	stylicine 2L	ncbi_113802172	257.63	75.2212	75.3523
NIFK	ncbi_113825275	0.915652	0.19635	0.376064	0.293502	Gel	ncbi_113813489	2.76478	0.544305	0.59648	calu	ncbi_113829683	0.472952	0.124148	0.290861
GLTSCR2	ncbi_113806303	1.92965	0.409663	0.841645	0.854823	RIDA	ncbi_113809513	0.533835	0.129925	0.0889944	RPN2	ncbi_113817801	0.446031	0.185144	0.16774
SNRPG	ncbi_113807669	1.716	0.289647	1.36972	1.67492	Cth	ncbi_113807528	0.824697	0.242392	0.190699	Psma1	ncbi_113806207	0.851838	0.325279	0.382985
Nop2	ncbi_113820745	1.45113	0.345039	0.571917	0.287479	UGP2	ncbi_113810483	0.534215	0.204202	0.163542	PSMA3	ncbi_113806230	0.737936	0.239846	0.421351
AKR1B1	ncbi_113812564	0.932646	0.203958	0.730111	0.504675	CDGSH	ncbi_113805591	0.408212	0.163413	0.103165	SEC61B	ncbi_113809401	2.87712	1.03152	1.506
Source data pertaining to cell fraction bar graph of Figure S8A2.						MRPL12	ncbi_113819922	0.720124	0.273239	0.294918	PHPT1	ncbi_113821321	0.639795	0.161484	0.50015
Name	Gene ID	TG-0	TG-1	TG-2	TG-3	Mcee	ncbi_113817395	0.901354	0.370491	0.277491	Source data pertaining to cell fraction bar graph of Figure S8C3.
PEBP4	ncbi_113805892	1.07662	2.9432	0.365177	1.53128	MDH2	ncbi_113811537	2.71629	1.23268	0.456622	Name	Gene ID	Crustin-0	Crustin-1	Crustin-2
CD63	ncbi_113805361	4.99351	16.5132	11.9655	25.3873	mRpS10	ncbi_113819522	0.412756	0.159542	0.171256	PPAF3	ncbi_113800184	0.00891583	1.26288	0.116261
lmbr1l	ncbi_113809690	0.438165	1.09113	0.303655	0.704428	PARK7	ncbi_113803523	0.684295	0.282409	0.226752	Pxt	ncbi_113800184	0.00891583	1.26288	0.116261
ccnd2	ncbi_113814652	0.749317	1.98581	0.563243	5.08777	Source data pertaining to cell fraction bar graph of Figure S8B3.					Nt5e	ncbi_113820842	0.00310007	0.355252	0.0406935
HSP90	ncbi_113806043	2.00884	5.16299	1.7369	8.65748	Name	Gene ID	CTL-0	CTL-1	CTL-2	crustin	ncbi_113801827	0.402731	26.2536	2.60518
Itpkb	ncbi_113809611	1.2029	2.79214	0.655824	3.09649	PPAF2	ncbi_113802490	0.0394482	1.72859	0.23034	L1RAPL	ncbi_113819749	0.142748	4.91871	0.575993
SRSF3	ncbi_113816496	0.944713	2.31158	1.1095	3.50871	PPAF1	ncbi_113828684	0.0127731	0.638252	0.104178	Lcc	ncbi_113802330	0.238565	6.1289	0.624756
CDK-I1B	ncbi_113822152	0.46681	0.955481	0.168778	0.351729	Kazal	ncbi_113803873	0.146871	4.77753	0.630567	mas	ncbi_113802496	4.45281	90.2486	8.0842
Igfbp7	ncbi_113811702	252.942	513.685	99.5991	433.309	MP1	ncbi_113828680	0.0194293	0.794478	0.13366	crustin	ncbi_113801828	2.98152	59.9804	6.66455
PDGF / VEGF1	ncbi_113804544	1.22943	2.42786	0.47276	0.488779	Pxt	ncbi_113820150	0.0905098	2.76143	0.441942	crustin	ncbi_113801830	5.15564	78.0108	8.17058
PTGS2	ncbi_113810970	0.743065	1.50124	0.538579	0.545258	mas	ncbi_113802496	0.288075	6.388	0.814201	MBP 1	ncbi_113815309	0.122642	1.28243	0.109274
ANO5	ncbi_113828427	1.37203	2.66275	0.610254	1.50059	A2M	ncbi_113809687	0.0308022	0.561283	0.0521138	Spon2	ncbi_113815329	0.190137	1.66942	0.179168
Bambi	ncbi_113819712	0.769596	1.44628	0.370453	1.4918	PPAF3	ncbi_113817651	0.0206599	0.559853	0.114807	SERPINB1	ncbi_113806289	0.0383735	0.32988	0.046876
Source data pertaining to cell fraction bar graph of Figure S8A3.						PEN-3	ncbi_113808997	107.434	1708.98	209.392	Source data pertaining to cell fraction bar graph of Figure S8C4.
Name	Gene ID	TG-0	TG-1	TG-2	TG-3	PPO3	ncbi_113827090	1.27877	16.1963	2.08657	Name	Gene ID	Crustin-0	Crustin-1	Crustin-2
SSPO	ncbi_113824171	0.162391	1.2732	0.29796	1.8527	Ppn	ncbi_113814568	0.0809642	1.02429	0.191071	Igfbp7	ncbi_113811702	28.0898	15.3455	349.612
AQP12	ncbi_113823016	0.320774	1.80052	0.210784	0.538713	PPO1	ncbi_113828743	0.416515	3.68734	0.821497	Pka-C1	ncbi_113827838	0.376498	0.281949	3.57647
TGase1	ncbi_113823945	3.41358	12.2194	1.52406	9.03483	crustin	ncbi_113816267	2.39285	23.9884	6.6352	VEGF3	ncbi_113817695	2.43242	1.41572	18.4103
MLCK	ncbi_113802856	0.361672	1.11293	0.29216	0.875251	Spint2	ncbi_113801781	0.0444162	0.35448	0.0808252	MKNK2	ncbi_113823424	0.43044	0.399918	3.40441
CD63	ncbi_113805361	4.99351	16.5132	11.9655	25.3873	stylicine 2	ncbi_113802174	10.9799	71.5509	15.9288	Tymp	ncbi_113824615	0.692378	0.729005	3.89214
TGase1L	ncbi_113823934	318.704	871.231	117.56	674.766	AV-R	ncbi_113810045	7.67589	64.4485	19.2532	Itp-r83A	ncbi_113805298	0.278058	0.307368	1.39281
Mgst1	ncbi_113822637	2.7407	7.27493	1.52184	4.1002	Source data pertaining to cell fraction bar graph of Figure S8B4.					Itpkb	ncbi_113828834	2.0812	0.829031	7.869
NINJ1	ncbi_113802837	7.67304	20.1165	4.90223	17.4862	Name	Gene ID	CTL-0	CTL-1	CTL-2	Notch	ncbi_113814237	1.70398	1.2671	33.222
Igfbp7	ncbi_113811702	252.942	513.685	99.5991	433.309	ANPEP	ncbi_113817626	0.0263044	0.629693	0.0697294	PPAF2	ncbi_113812814	2.6307	0.982128	28.6516
PDGF / VEGF1	ncbi_113804544	1.22943	2.42786	0.47276	0.488779	CHF	ncbi_113808589	1.52822	21.2287	3.10967	Source data pertaining to cell fraction bar graph of Figure S8C5.
PTGS2	ncbi_113810970	0.743065	1.50124	0.538579	0.545258	CHFL	ncbi_113802754	0.834723	11.3152	2.53955	Name	Gene ID	Crustin-0	Crustin-1	Crustin-2
Source data pertaining to cell fraction bar graph of Figure S8A4.						Source data pertaining to cell fraction bar graph of Figure S8B5.					TGase	ncbi_113823945	0.214968	0.114939	5.91661
Name	Gene ID	TG-0	TG-1	TG-2	TG-3	Name	Gene ID	CTL-0	CTL-1	CTL-2	TGase1	ncbi_113823934	12.4067	12.6218	273.02
COMP	ncbi_113823118	0.148481	0.125433	6.24382	0.238373	Angpt4	ncbi_113804729	0.0787115	0.374167	22.3144	CTL-2	ncbi_113804553	0.822912	1.38434	11.836
CSG1	ncbi_113826282	0.0590068	0.0724953	1.82102	0.0995481	KCP	ncbi_113809973	0.00159366	0.0110355	1.29883	ANO5	ncbi_113828427	0.186128	0.187642	2.15278
Igsf10	ncbi_113817747	0.0193478	0.0319245	0.681164	0	Svep1	ncbi_113817675	0	0.00994961	0.731693	Lyz1	ncbi_113802295	1.44558	3.39375	22.8524
SOC	ncbi_113812037	0.0336271	0.0274545	0.693359	0.0162361	CTL-3	ncbi_113812219	0.0282647	0.064425	3.30517	Cpa1	ncbi_113825742	0.287648	0.146946	2.66537
CAM2	ncbi_113818004	0.0395509	0.00750273	0.390338	0.0183677	Hr38	ncbi_113821695	0.00638118	0.0238968	1.01139	CTL	ncbi_113800422	0.750265	1.69279	10.3346
FGL2	ncbi_113823707	0.0965584	0.0664411	0.900806	0.0855967	CD109	ncbi_113806935	0.0600517	0.437176	15.2708	CTL-2L	ncbi_113823075	0.555087	1.05711	6.80308
ELK3	ncbi_113816059	0.0491498	0.0281832	0.374441	0.0367354	ITGA2B	ncbi_113815644	0.0311402	0.244749	6.85522	Tmprss11d	ncbi_113821430	0.47591	0.260833	2.65997
Source data pertaining to cell fraction bar graph of Figure S8A5.						nattectin	ncbi_113811918	0.336656	1.46314	43.1434	pyx	ncbi_113812900	0.711717	0.452617	3.89071
Name	Gene ID	TG-0	TG-1	TG-2	TG-3	fax	ncbi_113800918	0.276937	0.680693	21.0561	SERPINB1	ncbi_113799939	7.0331	7.05146	40.5944
COMP	ncbi_113823118	0.148481	0.125433	6.24382	0.238373	CBP	ncbi_113813946	0.0331338	0.467573	9.1194	ANXA11	ncbi_113826869	0.270704	0.15211	1.31041
LAC1	ncbi_113802821	0.0182295	0.0167976	0.417032	0.0162361	LIPF	ncbi_113823443	0.0252877	0.0821775	1.64084
NAGA	ncbi_113810366	0.0155392	0.0208482	0.332749	0	CHIT1	ncbi_113822241	0.10426	2.18894	34.0971
Nlrp3	ncbi_113828560	0.040088	0.05687	0.827511	0	Lyz1	ncbi_113802295	4.97049	40.6657	538.598
A2ML1	ncbi_113826593	0.0239128	0.0182681	0.368425	0.0162361	CIB1	ncbi_113812626	0.0258323	0.0890627	1.1391
esyt2-b	ncbi_113817049	0.0324012	0.0157746	0.429433	0.0572826	toll2	ncbi_113824360	0.155052	0.171485	2.51366
SVWC5	ncbi_113809352	24.3376	9.14609	277.707	9.15932	Fas2	ncbi_113812800	0.0581584	0.386722	3.21818
ALF	ncbi_113810045	1.15851	1.40034	16.7312	0.578341	Clca4a	ncbi_113800211	0.336833	0.284238	4.68865
CTL	ncbi_113804553	0.918908	0.964941	12.0367	0.727406	IL16	ncbi_113808183	0.0378672	0.133414	1.17973
Kazal	ncbi_113803873	0.110627	0.160454	1.60676	0.145445	NUAK1	ncbi_113823429	0.0487712	0.179135	1.17768
AV-R	ncbi_113800363	4.86901	5.36962	61.5186	3.91789
PEN-3	ncbi_113808997	46.4277	62.1417	636.965	50.334
CTL	ncbi_113823075	0.576311	0.576795	6.8148	0.191034
NPC2	ncbi_113827364	0.500752	0.286142	4.54726	0.312474
Ppn	ncbi_113814568	0.033691	0.0349971	0.366593	0
ALF5	ncbi_113830625	0.252778	0.215041	2.47168	0.085808
inx2	ncbi_113822048	0.147778	0.109713	1.33846	0.0346038
FREP1	ncbi_113825861	0.192911	0.147938	1.58022	0
Source data pertaining to cell fraction bar graph of Figure S8A6.
Name	Gene ID	TG-0	TG-1	TG-2	TG-3
TACC3	ncbi_113829453	0.00113803	0.00253232	0	1.80201
CCNA1	ncbi_113821735	0.00206287	0.00117504	0	1.66082
zmcm3	ncbi_113817391	0.00143835	0.00177211	0.00227877	1.01393
kif4	ncbi_113822033	0	0.00252022	0.00260264	0.711916
CIT	ncbi_113808119	0.00328759	0.00453861	0.0133156	2.53352
Arhgap19	ncbi_113817406	0	0.00250231	0.00279432	0.642955
INCENP	ncbi_113827798	0.000736357	0.00699592	0.00457687	1.90446
Gins1	ncbi_113811159	0.00250967	0.00268681	0	1.27398
KIFC1	ncbi_113817430	0.000933618	0.00378734	0.00395479	1.05119
PRC1	ncbi_113805259	0.0040517	0.00356524	0.00332306	1.69385
rootletin	ncbi_113823285	0.00383421	0.00855743	0.0218103	2.46676
nusap1-c	ncbi_113811163	0.00103744	0.00220828	0	0.54578
CCNB3	ncbi_113829902	0.00711769	0.021366	0.00232097	3.93598
CAF-1	ncbi_113823276	0.0109527	0.00174636	0.00714535	2.13875
IQGAP1	ncbi_113817373	0.00229035	0.00111383	0.00213794	0.546182
Spc24	ncbi_113820084	0.0029027	0.014818	0.00707592	2.34414
Ttk	ncbi_113804403	0.00444586	0	0	0.709301
