# Supplementary material for: Single-cell RNA-seq uncovered hemocyte functional subtypes and their differentiational characteristics and connectivity with morphological subpopulations in Litopenaeus vannamei
Source: Front Immunol. 2022 Sep 13;13:980021. doi: 10.3389/fimmu.2022.980021 (PMC9513592; doi:10.3389/fimmu.2022.980021)
Supplement: Supplementary File 6 — Source data for CT values of each gene in different hemocyte subpopulations. [file Table_6.xlsx]

## Sheet: Sheet1
	Total hemocytes									R1（Hyalinocytes）									R2（Granule-containing hemocytes）
	Biological replicate 1			Biological replicate 2			Biological replicate 3			Biological replicate 1			Biological replicate 2			Biological replicate 3			Biological replicate 1			Biological replicate 2			Biological replicate 3
TGase1	19.56	18.27	17.98	18.85	18.51	18.43	19.45	19.98	21.98	21.43	23.65	21.6	28.28	28.33	29.87	24.61	25.9	26.9	27.43	27.2	26.74	26.51	26.79	26.67	27.8	29.98	29.21
TGase	22.03	21.94	21.83	22.05	21.82	21.72	23.44	23.21	22.76	23.09	22.7	23.21	30.84	28.86	27.73	27.5	27.98	27.15	34.35	33.4	34.78	33.09	34	33.67	31.19	31.05	31.04
Notch1	17.34	17.11	16.23	16.86	16.58	16.33	18.75	18.66	18.71	17.18	17.77	19.43	26.05	27.5	27.62	20.1	20.75	20.15	26.2	26.24	26.04	26.05	26.13	25.95	25.79	26.82	29.91
CTL-2	21.88	22.16	21.73	22.89	22.5	21.76	21.16	21.34	20.51	32.09	32.81	33.54	33	34.32	34.5	34.72	34.55	34.9	22.69	23.25	21.73	24.93	24.56	24.31	22.78	21.4	23.91
SVC5	18.68	18.75	17.88	18.08	18.47	17.72	20.9	21.9	20.14	31.16	31.1	31.2	33.29	32.96	31.83	34.55	34.98	34.76	17.53	17.03	16.95	19.59	18.18	19.76	15.99	14.99	16.11
Ast2	25.45	25.19	25.4	25.83	25.48	25.31	27.16	27.27	27.19	34.7	34.35	34.3	34.75	34.7	34.8	34.78	34.93	34.71	28.24	25.99	25.89	28.62	29	29.38	29.77	26.64	30.29
CrustinL	21.35	21.43	21.14	21.24	21.29	21.21	20.2	20.22	20.02	29.73	30.28	30.03	30.24	30.18	29.65	33.98	33.6	34.35	22.98	23.91	23.32	28.9	28.84	27.76	21.34	21.75	21.54
Crustin	16.14	16.21	16.2	17.13	16.49	16.24	14.55	14.28	13.83	29.81	29.07	28.88	28.93	29.16	27.87	27.97	28.03	28.07	21.86	21.87	20.68	22.68	21.09	20.9	21.04	22.09	23
CHF	19.43	18.95	18.68	18.7	18.79	19.07	20.99	20.78	20.94	32.09	31	33.96	34.4	34.58	32.64	34.59	34.32	34.17	22.42	23.01	23.01	23.8	22.8	22.8	23	23.78	23.89
18S rRNA	8.85	9.48	18.68	9.92	9.28	9.11	10.66	10.11	9	18.6	18.04	17.67	20.16	18.84	18.13	23.4	23.16	23.05	16.69	15.11	14.55	15.67	15.7	15.7	12.67	12.77	12.67
